# Supplementary material for: Elite Youth Soccer Players’ Sources and Types of Soccer Confidence
Source: Sports (Basel). 2021 Oct 22;9(11):146. doi: 10.3390/sports9110146 (PMC8617682; doi:10.3390/sports9110146)
Supplement: Supplementary file 1 [file sports-09-00146-s001.zip]

Archive with 1 entries (1 files):
- sports-1368768-supplementary.pdf
